# Supplementary material for: The “Taygetis ypthima species group” (Lepidoptera, Nymphalidae, Satyrinae): taxonomy, variation and description of a new species
Source: Zookeys. 2013 Nov 27;(356):11–29. doi: 10.3897/zookeys.356.6481 (PMC3867108; doi:10.3897/zookeys.356.6481)
Supplement: XML Treatment for Taygetis drogoni [file zookeys.356.6481-treatment1.xml]

<!DOCTYPE tp:taxon-treatment
  PUBLIC "-//TaxonX//DTD Taxonomic Treatment Publishing DTD v0 20100105//EN" "tax-treatment-NSO.dtd">
<tp:taxon-treatment xmlns:tp="http://www.plazi.org/taxpub"><tp:treatment-meta><mixed-citation publication-type="journal"><person-group><name><surname>Siewert</surname><given-names>Ricardo Russo</given-names></name><name><surname>Zacca</surname><given-names>Thamara</given-names></name><name><surname>Dias</surname><given-names>Fernando Maia Silva</given-names></name><name><surname>Freitas</surname><given-names>André Victor Lucci</given-names></name><name><surname>Mielke</surname><given-names>Olaf Hermann Hendrik</given-names></name><name><surname>Casagrande</surname><given-names>Mirna Martins</given-names></name></person-group><article-title>The “<italic>Taygetis ypthima</italic> species group” (Lepidoptera, Nymphalidae, Satyrinae): taxonomy, variation and description of a new species</article-title><source>Zookeys</source><day>27</day><month>11</month><year>2013</year><volume>2013</volume><issue>356</issue><fpage>11</fpage><lpage>29</lpage><pub-id pub-id-type="doi">10.3897/zookeys.356.6481</pub-id></mixed-citation></tp:treatment-meta><tp:nomenclature><tp:taxon-name>
                        <tp:taxon-name-part taxon-name-part-type="genus">Taygetis</tp:taxon-name-part>
                        <tp:taxon-name-part taxon-name-part-type="species">drogoni</tp:taxon-name-part>
                        <object-id xmlns:xlink="http://www.w3.org/1999/xlink" content-type="zoobank" xlink:type="simple">http://zoobank.org/CA6CEBB1-A525-44EE-A265-CE467707BFB5</object-id>
                        <object-id xmlns:xlink="http://www.w3.org/1999/xlink" xlink:type="simple">http://species-id.net/wiki/Taygetis_drogoni</object-id>
                    </tp:taxon-name><tp:taxon-authority>Siewert, Zacca, Dias &amp; Freitas</tp:taxon-authority><tp:taxon-status xmlns:xlink="http://www.w3.org/1999/xlink" xlink:type="simple">sp. n.</tp:taxon-status><xref ref-type="fig" rid="F1">Figs 1A–D</xref><xref ref-type="fig" rid="F6">; 6A–E</xref><xref ref-type="fig" rid="F7">; 7A, B</xref></tp:nomenclature><tp:treatment-sec sec-type="Type material"><title>Type material.</title><p>Holotype male with the following labels (separated by transverse bars): /HOLOTYPUS/ <italic><tp:taxon-name>Taygetis drogoni</tp:taxon-name></italic> Siewert, Zacca, Dias &amp; Freitas det. 2013/ M(#)/ 07-II-1985 Cambuquira, M[inas] G[erais] [<named-content xmlns:xlink="http://www.w3.org/1999/xlink" content-type="dwc:verbatimCoordinates" xlink:type="simple">21°51'30"S, 45°17'28"W</named-content>]. Mielke &amp; Casagrande leg./ DZ 27.604/ (DZUP). Allotype female with the following labels (separated by transverse bars): /ALLOTYPUS/ <italic><tp:taxon-name>Taygetis drogoni</tp:taxon-name></italic> Siewert, Zacca, Dias &amp; Freitas det. 2013/ F(#)/ 10-XII-1968 Camb[uquira], [Minas Gerais] [<named-content xmlns:xlink="http://www.w3.org/1999/xlink" content-type="dwc:verbatimCoordinates" xlink:type="simple">21°51'30"S, 45°17'28"W</named-content>]./ Coleção H. Ebert/ DZ 27.607/ (DZUP).</p></tp:treatment-sec><tp:treatment-sec sec-type="Paratypes"><title>Paratypes.</title><p>BRAZIL – <italic>Minas Gerais</italic>: <bold>Alfenas</bold> – 14-XII-2011, 1 female, Brito leg.,  JCI2.1-130 (ZUEC); 08-II-2012, 1 male, Brito leg.,  JCI3.2-225 (ZUEC). <bold>Cambuquira</bold> – 6-X-1968, 1 female, Ebert leg., ex-coll. Ebert, DZ 5.501 (DZUP); 10-XII-1968, 6 males, Ebert leg., ex-coll. Ebert, DZ 27.606, DZ 27.607, DZ 27.614, DZ 27.619, DZ 27.623, DZ 27.624 (DZUP); 900 m, 15-IV-1969, 3 males, Ebert leg., ex-coll. Ebert, DZ 27.605, DZ 26.419, DZ 27.620 (DZUP); 2-7-XI-1969, 1 female, Ebert leg. (SMFL); 15-V-1981, 1 male, Ebert leg.,  ex-coll. Ebert, DZ 27.618 (DZUP); 7-II-1985, 5 males, Mielke &amp; Casagrande leg. DZ 27.621, DZ 27.431, DZ 27.616, DZ 27.626, DZ 27.627 (DZUP). <bold>Caraça</bold> - Santa Barbara, 1500 m, 1-5-II-1985, 1 male and 1 female, Mielke &amp; Casagrande leg. DZ 27.625, DZ 27.629 (DZUP). <bold>Carmo do Rio Claro</bold> – 1-VIII-1948, 1 male, Carvalho &amp; Alceu leg. DZ 27.617 (DZUP). <bold>Nova Lima</bold> – APE Manancial Mutuca, Parque Estadual da Serra do Rola Moça, 1-V-2009, 1 male, Silva leg.,  DNA voucher PM 10-02 (ZUEC-AVLF). <bold>São Roque de Minas</bold> – Parque Nacional Serra da Canastra, 9-IV-1999, 1 male, without collector, UFMG ILE 1300506 (UFMG); 19-21-IV-1999, 2 males, without collector, UFMG ILE 1300504, 1300507 (UFMG). <italic>São Paulo</italic>: <bold>São Luiz do Paraitinga</bold> – 800 m, 22-IV-2004, 1 male, Ribeiro leg.,  ZUEC LEP 6.548 (ZUEC); 28-IX-2004, 1 male, Ribeiro leg.,  ZUEC LEP 6.548 (ZUEC); 29-IX-2004, 1 male, Ribeiro leg.,  ZUEC LEP 7.003 (ZUEC); 12-I-2005, 1 female, Ribeiro leg.,  ZUEC LEP 6.724 (ZUEC); 18-II-2005, 2 males, Ribeiro leg.,  ZUEC LEP 6.666, ZUEC LEP 6.691 (ZUEC).</p></tp:treatment-sec><tp:treatment-sec sec-type="Diagnosis"><title>Diagnosis.</title><p><italic><tp:taxon-name>Taygetis drogoni</tp:taxon-name></italic> sp. n. is very similar to <italic><tp:taxon-name>Taygetis ypthima</tp:taxon-name></italic>, differing from the latter by the following characters: forewing with pale brown dorsal post discal band less contrasting than in <italic><tp:taxon-name>Taygetis ypthima</tp:taxon-name></italic>; underside pale post discal band slightly constricted at M<sub>3</sub>, tapering abruptly in CuA<sub>1</sub>-CuA<sub>2</sub> and becoming conspicuously thinner or even absent from CuA<sub>2</sub> to the inner margin; hind wing underside with the discal line evenly curved and regular, extending from the costal margin to 1A; and dark post discal line straight and only slightly irregular. Tegumen larger and protruding; valva stouter and shorter, with a larger dorsal rough area. Signa dorsal; laterally, sternum VIII not fused with tergum VIII; lamella antevaginalis without process.</p></tp:treatment-sec><tp:treatment-sec sec-type="Description"><title>Description.</title><p><italic>Head</italic>. Brown. Post-genal area light brown. Eye glabrous, brown. Antennae without scales at apical third, mostly light brown; club dark brown with last flagellomere light brown. Labial palpus mixed with brown and light brown, with elongated scales at first and second segment; about 1.5 times total length of eye; third segment thin, same size as first. <italic>Thorax</italic>. Uniformly brown. Legs brown; meso- and metathoracic femurs light brown on inside. <italic>Forewing, size and shape</italic>: length: 34.5–37.0 mm (n = 23). Triangular, costal margin convex, apex pointed, outer margin convex, tornus rounded, inner margin straight. <italic>Forewing upper side</italic> (<xref ref-type="fig" rid="F1">Fig. 1A, C</xref>). Mostly brown, darker along outer margin. <italic>Forewing under side</italic> (<xref ref-type="fig" rid="F1">Figs 1B, D</xref>). Background brown, lighter at wing base. Dark brown scales at end of discal cell and whitish on transverse veins. Dark spot at base of M<sub>2</sub>. Costal margin to external margin with reticulated markings. Apex rufous brown. Submarginal band whitish, from costal to inner margin, with reduced creamy ocelli in spaces R<sub>5</sub>-M<sub>1</sub>, M<sub>1</sub>-M<sub>2</sub>, M<sub>2</sub>-M<sub>3</sub> and M<sub>3</sub>-CuA<sub>1</sub>; proximal border of submarginal band irregular with dark brown scaling, distal border of marginal band inconspicuous. Marginal line brown. Fringe light brown. <italic>Hind wing shape</italic>: Costal margin convex, apex rounded, external margin convex in M<sub>1</sub>-M<sub>2</sub>, projections at CuA<sub>1</sub>, CuA<sub>2</sub> and 2A, with a developed one at M<sub>3</sub>. Inner margin curved at base, slightly straight towards tornus. <italic>Hind wing upper side</italic> (<xref ref-type="fig" rid="F1">Fig. 1A, C</xref>). Mostly brown, darker along outer margin. <italic>Hind wing under side</italic> (<xref ref-type="fig" rid="F1">Fig. 1B, D</xref>). Background rufous brown, discal line dark brown and irregular. Dark brown spot at base of M<sub>2</sub>. Submarginal band with reduced creamy ocelli, in spaces Rs-M<sub>1</sub>, M<sub>1</sub>-M<sub>2</sub>, M<sub>2</sub>-M<sub>3</sub> and M<sub>3</sub>-CuA<sub>1</sub>, ocellus on CuA<sub>1</sub>-CuA<sub>2</sub> developed. Post discal line straight and dark brown. Proximal border of submarginal band along post discal line forming a 2 mm wide reddish fascia. Distal border of marginal band inconspicuous. Marginal line brown, with distal area reddish. Fringe light brown. <italic>Abdomen</italic>. Dorsally brown, ventrally light brown.</p><fig id="F1" position="float" orientation="portrait"><label>Figure 1.</label><caption><p>Adults of <italic><tp:taxon-name>Taygetis drogoni</tp:taxon-name></italic> sp. n. <bold>A–B</bold> male <bold>A</bold> dorsal view <bold>B</bold> ventral view <bold>C–D</bold> female <bold>C</bold> dorsal view <bold>D</bold> ventral view. Scale bar = 1 cm.</p></caption><graphic xmlns:xlink="http://www.w3.org/1999/xlink" xlink:href="ZooKeys-356-011-g001.jpg" position="float" orientation="portrait" xlink:type="simple"/></fig><p><bold>Male genitalia</bold> (<xref ref-type="fig" rid="F6">Fig. 6A–E</xref>). Tegumen dorsally convex, subtriangular in lateral view, ventral projection wide; appendix angular reduced. Uncus straight, down curved at apex and dorsally keeled. Gnathos larger than uncus; straight and projected dorsally, without a ventral projection at base. Anterior projection of saccus cylindrical, length equal to tegumen. Valva subrectangular, with dorsal projections at apical third; costa developed and subtriangular; ventrally covered by setae. Aedeagus straight, thin and larger than valva; opening of aedeagus almost the total length of posterior portion.</p><p><bold>Female genitalia</bold> (<xref ref-type="fig" rid="F7">Fig. 7A, B</xref>). Tergum VIII squared. Papillae anales with setae at distal portion, 2/3 higher than longer, sclerotized at basal half. Sterigma sclerotized, formed by a round lamella antevaginalis and a membranous pocket between ostium bursae and papilla anales. Bursa copulatrix totally membranous, with a pair of signa dorsally; ductus bursae thinned, with apical third sclerotized, about three times length of bursa copulatrix.</p></tp:treatment-sec><tp:treatment-sec sec-type="Etymology"><title>Etymology.</title><p>The specific epithet refers to Drogon, one of the three dragons of Daenerys Targaryen, a fictional character from the George R. R. Martin’s novel “A Song of Ice and Fire”.</p></tp:treatment-sec><tp:treatment-sec sec-type="Distribution"><title>Distribution</title><p>(<xref ref-type="fig" rid="F8">Fig. 8</xref>). This species occurs in southeastern Brazil (Minas Gerais and São Paulo) at elevations from 800 to 1,500 m a.s.l.</p></tp:treatment-sec><tp:treatment-sec sec-type="Taxonomic comments"><title>Taxonomic comments.</title><p>This species has presumably not been recognized in the past because of the intrinsic phenotypic variation within <italic><tp:taxon-name>Taygetis</tp:taxon-name></italic> and, in particular, within <italic><tp:taxon-name>Taygetis ypthima</tp:taxon-name></italic>, the most similar and probably closest species to <italic><tp:taxon-name>Taygetis drogoni</tp:taxon-name></italic> sp. n. The species appears cited as <italic><tp:taxon-name>Taygetis ypthima</tp:taxon-name></italic> in <xref ref-type="bibr" rid="B33">Ribeiro et al. (2012)</xref>. In <xref ref-type="bibr" rid="B22">Matos-Maraví et al. (2013)</xref>, <italic><tp:taxon-name>Taygetis ypthima</tp:taxon-name></italic> PM10-02 is in fact <italic><tp:taxon-name>Taygetis drogoni</tp:taxon-name></italic> (one of the paratypes, see above). A real <italic><tp:taxon-name>Taygetis ypthima</tp:taxon-name></italic> (<italic><tp:taxon-name>Taygetis ypthima</tp:taxon-name></italic> NW 149-8) is also included in that study, and it appears as sister to <italic><tp:taxon-name>Taygetis drogoni</tp:taxon-name></italic> in the phylogeny presented in that paper. The genetic distances between these two specimens in the available COI and nuclear genes provide further support for the description of <italic><tp:taxon-name>Taygetis drogoni</tp:taxon-name></italic> sp. n.</p></tp:treatment-sec><tp:treatment-sec><!--Section generated to contain objects referenced in tp:taxon-treatment.--><fig id="F6" position="float" orientation="portrait"><label>Figure 6.</label><caption><p>Male genitalia of <italic><tp:taxon-name>Taygetis</tp:taxon-name></italic>. <bold>A–E</bold> <italic><tp:taxon-name>Taygetis drogoni</tp:taxon-name></italic> sp. n. <bold>A</bold> lateral view <bold>B–C</bold> aedeagus: <bold>B</bold> ventral <bold>C</bold> lateral <bold>D</bold> dorsal view <bold>E</bold> ventral view <bold>F–J</bold> <italic><tp:taxon-name>Taygetis ypthima</tp:taxon-name></italic> <bold>F</bold> lateral view <bold>G–H</bold> aedeagus: <bold>G</bold> ventral <bold>H</bold> lateral <bold>I</bold> dorsal view <bold>J</bold> ventral view <bold>K–O</bold> <italic><tp:taxon-name>Taygetis rectifascia</tp:taxon-name></italic> <bold>K</bold> lateral view <bold>L–M</bold> aedeagus: <bold>L</bold> ventral <bold>M</bold> lateral <bold>N</bold> dorsal view <bold>O</bold> ventral view <bold>P–T</bold> <italic><tp:taxon-name>Taygetis servius</tp:taxon-name></italic> stat. n. <bold>P</bold> lateral view <bold>Q–R</bold> aedeagus: <bold>Q</bold> ventral <bold>R</bold> lateral <bold>S</bold> dorsal view <bold>T</bold> ventral view <bold>U–Y</bold> <italic><tp:taxon-name>Taygetis fulginia</tp:taxon-name></italic> <bold>U</bold> lateral view <bold>V–W</bold> aedeagus: <bold>V</bold> ventral <bold>W</bold> lateral <bold>X</bold> dorsal view <bold>Y</bold> ventral view. Abbreviations: <bold>aa</bold> appendix angular; <bold>gn</bold> gnathos; <bold>sa</bold> saccus; <bold>te</bold> tegumen; <bold>un</bold> uncus; <bold>va</bold> valva. Scale bar = 1 mm.</p></caption><graphic xmlns:xlink="http://www.w3.org/1999/xlink" xlink:href="ZooKeys-356-011-g006.jpg" position="float" orientation="portrait" xlink:type="simple"/></fig><fig id="F7" position="float" orientation="portrait"><label>Figure 7.</label><caption><p>Female genitalia of <italic><tp:taxon-name>Taygetis</tp:taxon-name></italic>. <bold>A–B</bold> <italic><tp:taxon-name>Taygetis drogoni</tp:taxon-name></italic> sp. n. <bold>A</bold> lateral view <bold>B</bold> ventral view <bold>C–D</bold> <italic><tp:taxon-name>Taygetis ypthima</tp:taxon-name></italic> <bold>C</bold> lateral view <bold>D</bold> ventral view <bold>E–F</bold> <italic><tp:taxon-name>Taygetis rectifascia</tp:taxon-name></italic> <bold>E</bold> lateral view <bold>F</bold> ventral view <bold>G–H</bold> <italic><tp:taxon-name>Taygetis servius</tp:taxon-name></italic> stat. n. <bold>G</bold> lateral view <bold>H</bold> ventral view <bold>I–J</bold> <italic><tp:taxon-name>Taygetis fulginia</tp:taxon-name></italic> <bold>I</bold> lateral view <bold>J</bold> ventral view. Abbreviations: <bold>bu</bold> corpus bursae; <bold>pa</bold> papilla analis; <bold>si</bold> signa; <bold>st</bold> sterigma. Scale bar = 1 mm.</p></caption><graphic xmlns:xlink="http://www.w3.org/1999/xlink" xlink:href="ZooKeys-356-011-g007.jpg" position="float" orientation="portrait" xlink:type="simple"/></fig><fig id="F8" position="float" orientation="portrait"><label>Figure 8.</label><caption><p>Geographical distribution of the species in the “<italic><tp:taxon-name>Taygetis ypthima</tp:taxon-name></italic> species group”.</p></caption><graphic xmlns:xlink="http://www.w3.org/1999/xlink" xlink:href="ZooKeys-356-011-g008.jpg" position="float" orientation="portrait" xlink:type="simple"/></fig></tp:treatment-sec><ref-list><ref id="B33"><mixed-citation xmlns:xlink="http://www.w3.org/1999/xlink" xlink:type="simple"><person-group><name name-style="western"><surname>Ribeiro</surname><given-names>DB</given-names></name><name name-style="western"><surname>Batista</surname><given-names>R</given-names></name><name name-style="western"><surname>Prado</surname><given-names>PI</given-names></name><name name-style="western"><surname>Brown</surname><given-names>Jr. KS</given-names></name><name name-style="western"><surname>Freitas</surname><given-names>AVL</given-names></name></person-group> (<year>2012</year>) <article-title>The importance of small scales to the fruit-feeding butterfly assemblages in a fragmented landscape.</article-title><source>Biodiversity and Conservation</source><volume>21</volume>: <fpage>811</fpage>-<lpage>827</lpage>. doi: <ext-link ext-link-type="uri" xlink:href="http://dx.doi.org/10.1007/s10531-011-0222-x" xlink:type="simple">10.1007/s10531-011-0222-x</ext-link></mixed-citation></ref><ref id="B22"><mixed-citation xmlns:xlink="http://www.w3.org/1999/xlink" xlink:type="simple"><person-group><name name-style="western"><surname>Matos-Maraví</surname><given-names>PF</given-names></name><name name-style="western"><surname>Peña</surname><given-names>C</given-names></name><name name-style="western"><surname>Willmott</surname><given-names>KR</given-names></name><name name-style="western"><surname>Freitas</surname><given-names>AVL</given-names></name><name name-style="western"><surname>Wahlberg</surname><given-names>N</given-names></name></person-group> (<year>2013</year>) <article-title>Systematics and evolutionary history of butterflies in the ‘‘Taygetis clade’'(Nymphalidae: Satyrinae: Euptychiina): Towards a better understanding of Neotropical biogeography.</article-title><source>Molecular Phylogenetics and Evolution</source><volume>66</volume>(<issue>1</issue>): <fpage>54</fpage>-<lpage>68</lpage>. doi: <ext-link ext-link-type="uri" xlink:href="http://dx.doi.org/10.1016/j.ympev.2012.09.005" xlink:type="simple">10.1016/j.ympev.2012.09.005</ext-link></mixed-citation></ref></ref-list></tp:taxon-treatment>
