# Supplementary material for: The “Taygetis ypthima species group” (Lepidoptera, Nymphalidae, Satyrinae): taxonomy, variation and description of a new species
Source: Zookeys. 2013 Nov 27;(356):11–29. doi: 10.3897/zookeys.356.6481 (PMC3867108; doi:10.3897/zookeys.356.6481)
Supplement: XML Treatment for Taygetis ypthima [file zookeys.356.6481-treatment2.xml]

<!DOCTYPE tp:taxon-treatment
  PUBLIC "-//TaxonX//DTD Taxonomic Treatment Publishing DTD v0 20100105//EN" "tax-treatment-NSO.dtd">
<tp:taxon-treatment xmlns:tp="http://www.plazi.org/taxpub"><tp:treatment-meta><mixed-citation publication-type="journal"><person-group><name><surname>Siewert</surname><given-names>Ricardo Russo</given-names></name><name><surname>Zacca</surname><given-names>Thamara</given-names></name><name><surname>Dias</surname><given-names>Fernando Maia Silva</given-names></name><name><surname>Freitas</surname><given-names>André Victor Lucci</given-names></name><name><surname>Mielke</surname><given-names>Olaf Hermann Hendrik</given-names></name><name><surname>Casagrande</surname><given-names>Mirna Martins</given-names></name></person-group><article-title>The “<italic>Taygetis ypthima</italic> species group” (Lepidoptera, Nymphalidae, Satyrinae): taxonomy, variation and description of a new species</article-title><source>Zookeys</source><day>27</day><month>11</month><year>2013</year><volume>2013</volume><issue>356</issue><fpage>11</fpage><lpage>29</lpage><pub-id pub-id-type="doi">10.3897/zookeys.356.6481</pub-id></mixed-citation></tp:treatment-meta><tp:nomenclature><tp:taxon-name>
                        <tp:taxon-name-part taxon-name-part-type="genus">Taygetis</tp:taxon-name-part>
                        <tp:taxon-name-part taxon-name-part-type="species">ypthima</tp:taxon-name-part>
                        <object-id xmlns:xlink="http://www.w3.org/1999/xlink" xlink:type="simple">http://species-id.net/wiki/Taygetis_ypthima</object-id>
                    </tp:taxon-name><tp:taxon-authority>Hübner, [1821]</tp:taxon-authority><xref ref-type="fig" rid="F2">Figs 2A–H</xref><xref ref-type="fig" rid="F6">; 6F–J</xref><xref ref-type="fig" rid="F7">; 7C, D</xref></tp:nomenclature><tp:treatment-sec sec-type="Examined material"><title>Examined material.</title><p>BRASIL – <italic>Bahia</italic>: <bold>Jitaúna</bold> – 25-III-1969, 1 female, Ebert leg.,  ex-coll. Ebert, DZ 27. 720 (DZUP). Rio de Contas, 150 m, 4-III-1969, 1 female, H. Ebert leg.,  ex-coll. Ebert, DZ 27.721 (DZUP). <italic>Minas Gerais</italic>: <bold>Alfenas</bold> – 27-I-2012, 1 male, Brito leg.,  VPI2.2-214 (ZUEC). <bold>Camanducaia</bold> – Monteverde, 1650m, 8-II-1979, Ebert leg., ex-coll. Ebert, DZ 27.646 (DZUP); <bold>Cambuquira</bold> – 10-XII-1968, 1 male and 1 female, Ebert leg.,  ex-coll. Ebert, DZ 27.432, DZ 26.433 (DZUP); 12-X-1968, 1 female, Ebert leg.,  ex-coll. Ebert, DZ 26.434 (DZUP); 15-IX-1969, 1 female, Ebert leg.,  ex-coll. Ebert, DZ 27.647 (DZUP); <bold>Conceição dos Ouros</bold> – Rio Sapucaí, 24-II-1968, 1 female, Ebert leg.,  ex-coll. Ebert, DZ 27.648 (DZUP); <bold>Marliéria</bold> – Parque Estadual do Rio Doce, 200 m, 08-IX-1972, 1 female, Ebert leg.,  ex-coll. Ebert, DZ 27.718 (DZUP); 16-III-1972, 1 male, H. &amp; H. D. Ebert leg.,  ex-coll. Ebert, DZ 27.719 (DZUP). <bold>Itamonte</bold> – Vargem Grande, 1600m, 17-II-2010, 1 male, Mielke &amp; Casagrande leg., DZ 27.554 (DZUP); NE side of Itatiaia, 1300m, II-1959, 1 male, Ebert <italic>leg</italic>., ex-coll. Ebert, DZ 27.671 (DZUP); <bold>Passa Quatro</bold> – Paiolinho, Fazenda Serra Fina, 1600m, 16-II-2010, 1 male, Mielke &amp; Casagrande leg., DZ 27.645 (DZUP); <bold>Virgínia</bold> – Fazenda dos Campos, 1500m, 13-15-II-2010, Mielke &amp; Casagrande leg., DZ 27.540 (DZUP). <italic>Rio de Janeiro</italic>: <bold>Nova Friburgo</bold> – 1000m, 23-I-1983, 1 female, O.-C. Mielke leg., DZ 27.644 (DZUP); <bold>Itatiaia</bold> – 900m, 23-I-1936, 1 male, Gagarin leg.,  ex-coll. Gargarin, DZ 27.472; II-1958, 2 male, Ebert leg.,  ex-coll. Ebert, DZ 27.634, DZ 27.635 (DZUP); 1600m, 14-II-1956, 1 male and 2 females, Ebert leg., ex-coll. Ebert, DZ 27.637, DZ 27.638, DZ 27.639 (DZUP); Parque Nacional do Itatiaia, Maromba, 1100m, 06-09-II-2011, 1 female, Freitas leg.,  ZUEC LEP 5.372 (ZUEC); <bold>Petrópolis</bold> – Independência, 900m, 13-III-1933, 1 male, Gargarin leg., ex-coll. Gagarin, DZ 27.655 (DZUP); <bold>Rio de Janeiro</bold> – 14-XI-1920, 1 male, D’Almeida leg., ex-coll. D’Almeida, DZ 27.654 (DZUP); <bold>Teresópolis</bold> – 1600m, 20-II-1967, 1 female, Ebert <italic>leg</italic>., ex-coll. Ebert, DZ 27.637 (DZUP). <italic>São Paulo</italic>: <bold>Apiaí</bold> – IV-1972, 1 male, Ebert leg.,  ex-coll. Ebert, DZ 27.636 (DZUP); <bold>Campos do Jordão</bold> – I.1966, 5 males and 3 females, without collector, DZ 27.369, DZ 27.579, DZ 27.588, DZ 27.589, DZ 27.591, DZ 27.597, DZ 27.602, DZ 27.603 (DZUP); 1600-2000m, 8-12-II-1982, 2 males, Mielke &amp; Casagrande, DZ 27.587, DZ 27.595 (DZUP); Parque Estadual Campos do Jordão, 1950m, 10-II-1968, 2 males, Mielke, Brown &amp; Laroca leg., DZ 27.593, DZ 27.600 (DZUP); 1800m, 11-12-I-2001, 1 female, Brown &amp; Freitas leg. (ZUEC-AVLF); <bold>Capão Bonito</bold> – Fazenda Intervales, Sede, 950-1100m, 30-XII-1989, 1 female, Freitas leg. (ZUEC-AVLF); 15-II-2000, 2 females, Brown, Freitas, Francini &amp; Uehara-Prado leg.,  ZUEC LEP 1.776 (ZUEC); 13-XII-2000, 1 male and 1 female, Brown, Freitas, Francini &amp; Uehara-Prado leg.,  ZUEC LEP 4.731, ZUEC LEP 4.732 (ZUEC); 5-6-XII-2001, 1 male and 1 female, Brown &amp; Freitas leg. (ZUEC-AVLF); 15-I-2002, 1 female, Brown, Freitas, Francini &amp; Uehara-Prado leg.,  ZUEC LEP 802 (ZUEC); 17-I-2003, 2 males and 2 females, Brown, Freitas, Francini &amp; Uehara-Prado leg.,  ZUEC LEP 1.028, ZUEC LEP 1.547, ZUEC LEP 1.548, ZUEC LEP 1.549 (ZUEC); 19-I-2003, 3 males, Brown, Freitas &amp; Uehara-Prado leg.,  ZUEC LEP 1.180, ZUEC LEP 1.286, ZUEC LEP 1.305 (ZUEC); <bold>Cotia</bold> – Morro Grande, 900-1100m, 15-III-2000, 1 female, Uehara-Prado &amp; Freitas leg. (ZUEC-AVLF); 22-XII-2000, 1 female, Brown &amp; Uehara-Prado leg. ZUEC LEP 1.781 (ZUEC); <bold>Imbariê</bold> – 7-I-1956, 1 female, Ebert leg.,  ex-coll. Ebert, DZ 27.633 (DZUP); <bold>Jundiaí</bold> – Serra do Japi, 11-V-2012, 1 female, Santos leg.,  BLU 246 (ZUEC); <bold>Piquete</bold> – Barreira de Piquete, 1400-1600m, 15-II-1984, 2 males, Mielke &amp; Casagrande <italic>leg</italic>., DZ 27.585, DZ 27.596 (DZUP); <bold>Presidente Venceslau</bold> – without date, 2 males and 4 females, D’Almeida leg., DZ 27.656, DZ 27.657, DZ 27.658, DZ 27.659, DZ 27.660, DZ 27.661 (DZUP); <bold>Rio Claro</bold> – 60m, 6-I-1964, 5 males and 1 female, Ebert leg., ex-coll. Ebert, DZ 27.392, DZ 5.500, DZ 27.663, DZ 27.630, DZ 27.631, DZ 27.632 (DZUP); 16-V-1965, 1 male, Ebert leg., ex-coll. Ebert, DZ 27.662 (DZUP); <bold>Salesópolis</bold> – Estação Biológica da Boraceia, 900m, 21-II-2006, 1 male, Uehara-Prado &amp; Freitas leg. (ZUEC-AVLF); 27-III-2006, 1 male, Uehara-Prado &amp; Freitas leg. (ZUEC-AVLF); <bold>Umuarama</bold> – 1800m, 8-15-III-1937, 8 males and 2 females, Gargarin leg., ex-coll. Gagarin, DZ 27.584, DZ 27.586, DZ 27.590, DZ 27.592, DZ 27.593, DZ 27.594, DZ 27.598, DZ 27.599, DZ 27.601, DZ 27.632 (DZUP). <italic>Paraná</italic>: <bold>Foz do Iguaçu</bold> – 250m, 17-II-1969, 3 males, Moure &amp; Mielke leg., DZ 26.741, DZ 1.626, DZ 27.368 (DZUP); 10-X-1969, 1 male, Krause leg., DZ 26.740 (DZUP); Parque Nacional do Iguaçu, 21-24-IV-1996, 2 females, Mielke &amp; Casagrande leg., DZ 26.743, DZ 26.769 (DZUP); <bold>Curitiba</bold> – 900m, 20-III-1980, 1 male, O. Mielke leg., DZ 27.405 (DZUP); Uberaba, Tirol das Torres, 900m, 5-II-2010, 1 female, O. Mielke leg., DZ 26.742 (DZUP); <bold>Rolândia</bold> – Rio Tibagi, 750m, XII-1941, 1 male, Waltz leg., DZ 27.397 (DZUP). <italic>Santa Catarina</italic>: <bold>Canoinhas</bold> – I, 1 male, Pohl <italic>leg</italic>., DZ 27.667 (DZUP); 16-IX-1941, 1 male, Schimith <italic>leg</italic>., DZ 27.668 (DZUP); <bold>Ibirama</bold> – I, 1 male, Pohl leg., DZ 27.666 (DZUP); VIII, 1 female, Pohl <italic>leg</italic>., DZ 27.670 (DZUP); XII, Pohl <italic>leg</italic>., DZ 27.669 (DZUP); <bold>Itaiópolis</bold> – 26-III-1937, 1 male, D’Almeida leg.,  ex-coll. D’Almeida, DZ 27.549 (DZUP); <bold>Itajaí</bold>– Agrolândia, 400m, II-1973, 1 female, Wulff leg., DZ 27.665 (DZUP); <bold>Joinville</bold> – 5-III-1974, 1 male, O. Mielke leg., DZ 26.778 (DZUP); <bold>São Bento do Sul</bold> – Rio Vermelho, 850m, 10-IV-1980, 1 female, Rank leg., DZ 27.640 (DZUP); 950m, 23-I-1982, 1 male, Rank leg., DZ 26.815 (DZUP); 650m, 30-I-1982, 1 male, Rank leg., DZ 26.816 (DZUP); 850m, 7-XII-1969, 1 male, Ebert leg., ex-coll. Ebert, DZ 27.649 (DZUP); 8-I-1971, Ebert leg., ex-coll. Ebert, DZ 27.643 (DZUP); 10-I-1971, 1 female, Ebert leg., ex-coll. Ebert, DZ 27.641 (DZUP); 7-VIII-1971, Ebert leg.,  ex-coll. Ebert, DZ 27.650 (DZUP); 3-X-1971, 1 female, Ebert leg., ex-coll. Ebert, DZ 5.499 (DZUP); 5-XII-1969, 1 male and 1 female, Ebert leg., ex-coll. Ebert, DZ 27.642, DZ 27.651 (DZUP); 6-XII-1969, 1 male and 1 female, Ebert leg., ex-coll. Ebert, DZ 26.429, DZ 27.653 (DZUP); 4-III-1980, 1 male, Ebert leg., ex-coll. Ebert, DZ 27.652 (DZUP); 8-V-1980, 1 male, Rank <italic>leg</italic>., DZ 27.664 (DZUP); <bold>Taió</bold> – February, 1 male, Pohl <italic>leg</italic>., DZ 27.666 (DZUP). <italic>Rio Grande do Sul</italic>: <bold>São José do Inhacorá</bold> – Alto Uruguai, 2-V-1980, 1 male, Steiniger leg., DZ 26.770 (DZUP). PARAGUAY – <italic>General Dias</italic>: <bold>Itaquiri</bold> – 400m, 15-20-I-1980, 5 males and 5 females, O.-C. Mielke &amp; Myers <italic>leg</italic>., DZ 27.708, DZ 27.709, DZ 27.710, DZ 27.711, DZ 27.712, DZ 27.713, DZ 27.714, DZ 27.715, DZ 27.716, DZ 27.717 (DZUP). ARGENTINA – <italic>Corrientes</italic>: <bold>Santo Tomé</bold> – I-1924, 1 male, D’Almeida leg.,  ex-coll. D’Almeida, DZ 27.522 (DZUP). <italic>Misiones</italic>: <bold>General Manuel Belgrano</bold> – Almirante Brown, Reserva Yacutinga, 2-5-III-2007, 1 male, Mielke &amp; Casagrande leg., DZ 27.531 (DZUP). <italic>Tucumán</italic>: <bold>Ibatim</bold> – Pueblo Viejo, 850m, 25-I-1970, 1 female, O. Mielke leg., DZ 27.707 (DZUP).</p></tp:treatment-sec><tp:treatment-sec sec-type="Diagnosis"><title>Diagnosis.</title><p><italic><tp:taxon-name>Taygetis ypthima</tp:taxon-name></italic> can be distinguished from <italic><tp:taxon-name>Taygetis drogoni</tp:taxon-name></italic> by the forewing underside submarginal band, not conspicuously constricted at M<sub>3</sub>; the proximal line is oblique in M<sub>3</sub>-CuA<sub>1</sub> to the direction of the base of the wing, disjointed of the remainder of the line from CuA<sub>1</sub> to the inner margin; submarginal band irregular, but about the same width from M<sub>1</sub> to the inner margin, sometimes slightly wider at M<sub>3</sub>-CuA<sub>1</sub>; hind wing underside with the discal line curved and irregular, extending from the costal margin to the inner margin; and proximal line of the submarginal band distinctly curved and irregular. Tegumen smaller; valva thinner and longer, with a smaller dorsal rough area. Signa ventral; laterally, sternum VIII fused with tergum VIII; lamella antevaginalis with two lateral process.</p><fig id="F2" position="float" orientation="portrait"><label>Figure 2.</label><caption><p>Adults of <italic><tp:taxon-name>Taygetis ypthima</tp:taxon-name></italic>. <bold>A–B</bold> male <bold>A</bold> dorsal view <bold>B</bold> ventral view <bold>C–D</bold> female <bold>C</bold> dorsal view <bold>D</bold> ventral view <bold>E–H</bold> variations in ventral view. Scale bar = 1 cm.</p></caption><graphic xmlns:xlink="http://www.w3.org/1999/xlink" xlink:href="ZooKeys-356-011-g002.jpg" position="float" orientation="portrait" xlink:type="simple"/></fig></tp:treatment-sec><tp:treatment-sec sec-type="Distribution"><title>Distribution</title><p>(<xref ref-type="fig" rid="F8">Fig. 8</xref>). Occurs in northeastern, southeastern and southern Brazil, and also in Paraguay and Argentina, from sea level to 2000 m a.s.l. Based on label data, adults are present all year round.</p></tp:treatment-sec><tp:treatment-sec sec-type="Taxonomic comments"><title>Taxonomic comments.</title><p>This is the commonest and more widespread species of the group. The high intraspecific variation observed in <italic><tp:taxon-name>Taygetis yphtima</tp:taxon-name></italic> yield a number of descriptions of local forms or synonyms: <italic><tp:taxon-name>Taygetis xantippe</tp:taxon-name></italic> Butler, [1870], <italic><tp:taxon-name>Taygetis ophelia</tp:taxon-name></italic> Butler, 1870; <italic><tp:taxon-name>Taygetis ophelia</tp:taxon-name></italic> f. <italic>semibrunnea</italic> Weymer, 1910 and <italic><tp:taxon-name>Taygetis ypthima</tp:taxon-name></italic> [<italic>sic</italic>] ab. <italic>lineata</italic> Kivirikko, 1936, all synonyms of <italic><tp:taxon-name>Taygetis ypthima</tp:taxon-name></italic> (<xref ref-type="bibr" rid="B20">Lamas 2004</xref>; <xref ref-type="bibr" rid="B38">Warren et al. 2013</xref>). Based on collected specimens, different phenotypes associated with these taxonomic names frequently occur in a same locality. Furthermore, the genitalia of these specimens are exactly alike the genitalia of typical <italic><tp:taxon-name>Taygetis ypthima</tp:taxon-name></italic>. Nonetheless, <italic><tp:taxon-name>Taygetis fulginia</tp:taxon-name></italic> D’Almeida, 1922, until recently considered a synonym of <italic><tp:taxon-name>Taygetis ypthima</tp:taxon-name></italic> (Lamas <italic>op. cit.</italic>), is in fact a valid species, with clear differences on morphology of male and female genitalia and wing pattern (see below).</p></tp:treatment-sec><tp:treatment-sec><!--Section generated to contain objects referenced in tp:taxon-treatment.--><fig id="F6" position="float" orientation="portrait"><label>Figure 6.</label><caption><p>Male genitalia of <italic><tp:taxon-name>Taygetis</tp:taxon-name></italic>. <bold>A–E</bold> <italic><tp:taxon-name>Taygetis drogoni</tp:taxon-name></italic> sp. n. <bold>A</bold> lateral view <bold>B–C</bold> aedeagus: <bold>B</bold> ventral <bold>C</bold> lateral <bold>D</bold> dorsal view <bold>E</bold> ventral view <bold>F–J</bold> <italic><tp:taxon-name>Taygetis ypthima</tp:taxon-name></italic> <bold>F</bold> lateral view <bold>G–H</bold> aedeagus: <bold>G</bold> ventral <bold>H</bold> lateral <bold>I</bold> dorsal view <bold>J</bold> ventral view <bold>K–O</bold> <italic><tp:taxon-name>Taygetis rectifascia</tp:taxon-name></italic> <bold>K</bold> lateral view <bold>L–M</bold> aedeagus: <bold>L</bold> ventral <bold>M</bold> lateral <bold>N</bold> dorsal view <bold>O</bold> ventral view <bold>P–T</bold> <italic><tp:taxon-name>Taygetis servius</tp:taxon-name></italic> stat. n. <bold>P</bold> lateral view <bold>Q–R</bold> aedeagus: <bold>Q</bold> ventral <bold>R</bold> lateral <bold>S</bold> dorsal view <bold>T</bold> ventral view <bold>U–Y</bold> <italic><tp:taxon-name>Taygetis fulginia</tp:taxon-name></italic> <bold>U</bold> lateral view <bold>V–W</bold> aedeagus: <bold>V</bold> ventral <bold>W</bold> lateral <bold>X</bold> dorsal view <bold>Y</bold> ventral view. Abbreviations: <bold>aa</bold> appendix angular; <bold>gn</bold> gnathos; <bold>sa</bold> saccus; <bold>te</bold> tegumen; <bold>un</bold> uncus; <bold>va</bold> valva. Scale bar = 1 mm.</p></caption><graphic xmlns:xlink="http://www.w3.org/1999/xlink" xlink:href="ZooKeys-356-011-g006.jpg" position="float" orientation="portrait" xlink:type="simple"/></fig><fig id="F7" position="float" orientation="portrait"><label>Figure 7.</label><caption><p>Female genitalia of <italic><tp:taxon-name>Taygetis</tp:taxon-name></italic>. <bold>A–B</bold> <italic><tp:taxon-name>Taygetis drogoni</tp:taxon-name></italic> sp. n. <bold>A</bold> lateral view <bold>B</bold> ventral view <bold>C–D</bold> <italic><tp:taxon-name>Taygetis ypthima</tp:taxon-name></italic> <bold>C</bold> lateral view <bold>D</bold> ventral view <bold>E–F</bold> <italic><tp:taxon-name>Taygetis rectifascia</tp:taxon-name></italic> <bold>E</bold> lateral view <bold>F</bold> ventral view <bold>G–H</bold> <italic><tp:taxon-name>Taygetis servius</tp:taxon-name></italic> stat. n. <bold>G</bold> lateral view <bold>H</bold> ventral view <bold>I–J</bold> <italic><tp:taxon-name>Taygetis fulginia</tp:taxon-name></italic> <bold>I</bold> lateral view <bold>J</bold> ventral view. Abbreviations: <bold>bu</bold> corpus bursae; <bold>pa</bold> papilla analis; <bold>si</bold> signa; <bold>st</bold> sterigma. Scale bar = 1 mm.</p></caption><graphic xmlns:xlink="http://www.w3.org/1999/xlink" xlink:href="ZooKeys-356-011-g007.jpg" position="float" orientation="portrait" xlink:type="simple"/></fig><fig id="F8" position="float" orientation="portrait"><label>Figure 8.</label><caption><p>Geographical distribution of the species in the “<italic><tp:taxon-name>Taygetis ypthima</tp:taxon-name></italic> species group”.</p></caption><graphic xmlns:xlink="http://www.w3.org/1999/xlink" xlink:href="ZooKeys-356-011-g008.jpg" position="float" orientation="portrait" xlink:type="simple"/></fig></tp:treatment-sec><ref-list><ref id="B20"><mixed-citation xmlns:xlink="http://www.w3.org/1999/xlink" xlink:type="simple"><person-group><name name-style="western"><surname>Lamas</surname><given-names>G</given-names></name></person-group> (<year>2004</year>) <article-title>Nymphalidae. Satyrinae. Euptychiina.</article-title> In: <person-group><name name-style="western"><surname>Lamas</surname><given-names>G</given-names></name></person-group> (<role>Ed</role>) <issue-title>Atlas of the Neotropical Lepidoptera. Volume 5A. Checklist: Part 4A. Hesperioidea – Papilionoidea.</issue-title><publisher-name>Association for Tropical Lepidoptera/Scientific Publishers</publisher-name>, <publisher-loc>Gainesville</publisher-loc>, <fpage>217</fpage>-<lpage>223</lpage>.</mixed-citation></ref><ref id="B38"><mixed-citation xmlns:xlink="http://www.w3.org/1999/xlink" xlink:type="simple"><person-group><name name-style="western"><surname>Warren</surname><given-names>AD</given-names></name><name name-style="western"><surname>Davis</surname><given-names>KJ</given-names></name><name name-style="western"><surname>Stangeland</surname><given-names>EM</given-names></name><name name-style="western"><surname>Pelham</surname><given-names>JP</given-names></name><name name-style="western"><surname>Grishin</surname><given-names>NV</given-names></name></person-group> (<year>2013</year>) <source>Illustrated Lists of American Butterflies.</source><ext-link ext-link-type="uri" xlink:href="http://www.butterfliesofamerica.com" xlink:type="simple">http://www.butterfliesofamerica.com</ext-link></mixed-citation></ref></ref-list></tp:taxon-treatment>
