# Supplementary material for: The “Taygetis ypthima species group” (Lepidoptera, Nymphalidae, Satyrinae): taxonomy, variation and description of a new species
Source: Zookeys. 2013 Nov 27;(356):11–29. doi: 10.3897/zookeys.356.6481 (PMC3867108; doi:10.3897/zookeys.356.6481)
Supplement: XML Treatment for Taygetis rectifascia [file zookeys.356.6481-treatment3.xml]

<!DOCTYPE tp:taxon-treatment
  PUBLIC "-//TaxonX//DTD Taxonomic Treatment Publishing DTD v0 20100105//EN" "tax-treatment-NSO.dtd">
<tp:taxon-treatment xmlns:tp="http://www.plazi.org/taxpub"><tp:treatment-meta><mixed-citation publication-type="journal"><person-group><name><surname>Siewert</surname><given-names>Ricardo Russo</given-names></name><name><surname>Zacca</surname><given-names>Thamara</given-names></name><name><surname>Dias</surname><given-names>Fernando Maia Silva</given-names></name><name><surname>Freitas</surname><given-names>André Victor Lucci</given-names></name><name><surname>Mielke</surname><given-names>Olaf Hermann Hendrik</given-names></name><name><surname>Casagrande</surname><given-names>Mirna Martins</given-names></name></person-group><article-title>The “<italic>Taygetis ypthima</italic> species group” (Lepidoptera, Nymphalidae, Satyrinae): taxonomy, variation and description of a new species</article-title><source>Zookeys</source><day>27</day><month>11</month><year>2013</year><volume>2013</volume><issue>356</issue><fpage>11</fpage><lpage>29</lpage><pub-id pub-id-type="doi">10.3897/zookeys.356.6481</pub-id></mixed-citation></tp:treatment-meta><tp:nomenclature><tp:taxon-name>
                        <tp:taxon-name-part taxon-name-part-type="genus">Taygetis</tp:taxon-name-part>
                        <tp:taxon-name-part taxon-name-part-type="species">rectifascia</tp:taxon-name-part>
                        <object-id xmlns:xlink="http://www.w3.org/1999/xlink" xlink:type="simple">http://species-id.net/wiki/Taygetis_rectifascia</object-id>
                    </tp:taxon-name><tp:taxon-authority>Weymer, 1907</tp:taxon-authority><xref ref-type="fig" rid="F3">Figs 3A–G</xref><xref ref-type="fig" rid="F6">; 6K–O</xref><xref ref-type="fig" rid="F7">; 7E, F</xref></tp:nomenclature><tp:treatment-sec sec-type="Examined material"><title>Examined material.</title><p>BRASIL – <italic>Rio de Janeiro</italic>: <bold>Rio de Janeiro</bold> – Mangaratiba - 12-VIII-1926, 1 female, D’Almeida leg., ex-coll. D’Almeida, DZ 26.426 (DZUP); <bold>Itatiaia</bold> - Parque Nacional do Itatiaia, 1200m, 25-II-1959, 1 male, Ebert leg., ex-coll. Ebert, DZ 27.490 (DZUP); 1000-1200m, 25-VII-1963, 1 male, Ebert leg., ex-coll. Ebert, DZ 26.417 (DZUP); 1100m, 4-II-1966, 1 male, Ebert leg., ex-coll. Ebert, DZ 27.469 (DZUP); 110m, 29-III-1967, Ebert leg., ex-coll. Ebert, DZ 5.502 (DZUP); 1000-1200m, 25-VII-1968, 1 male, Ebert leg., ex-coll. Ebert, DZ 27.346 (DZUP). <italic>São Paulo</italic>: <bold>Capão Bonito</bold> – Fazenda Intervales, Sede, 950m, 28-XII-1989, 1 male, Freitas leg. (ZUEC-AVLF); 30-XII-1989, 1 male, Freitas leg. (ZUEC-AVLF); 15-II-2000, 3 males and 3 females, Brown, Freitas, Francini &amp; Uehara-Prado leg.,  ZUEC LEP 1.777, ZUEC LEP, 1.778, ZUEC LEP 1.779, ZUEC LEP 1.780, ZUEC LEP 1.782, ZUEC LEP 1.785 (ZUEC); 13-XII-2000, 3 males and 3 females, Brown, Freitas, Francini &amp; Uehara-Prado leg.,  ZUEC LEP 4.730, ZUEC LEP 4.733,ZUEC LEP 4.734, ZUEC LEP 4.735, ZUEC LEP 4.736 (ZUEC); 5-6-XII-2001, 1 male and 4 females, Brown &amp; Freitas leg. (ZUEC-AVLF); 17-20-I-2003, 3 males, Brown, Freitas &amp; Uehara-Prado leg.,  ZUEC LEP 1.188, ZUEC LEP 1.189, ZUEC LEP 1.550 (ZUEC); <bold>Salesópolis</bold> – Estação Biológica da Boraceia, 900m, 28-IV-2006, 1 male, Uehara-Prado &amp; Freitas leg. (ZUEC-AVLF); <italic>Paraná</italic>: <bold>Campina Grande do Sul</bold> – 13.III.1982, 2 males and 2 female, Mielke &amp; Casagrande leg., DZ 26.430, DZ 27.519, DZ 27.532, DZ 27.534 (DZUP); <italic>Santa Catarina</italic>: <bold>Taió</bold> – I, 1 male, Pohl leg., DZ 27.382; <bold>Presidente Getúlio</bold> – Dalbérgia, 1 male, December, Pohl leg., DZ 26.425 (DZUP); <bold>São Bento do Sul</bold> – Rio Natal, IV-2012, 1 male, Rank leg., DZ 27.449 (DZUP).</p></tp:treatment-sec><tp:treatment-sec sec-type="Diagnosis"><title>Diagnosis.</title><p><italic><tp:taxon-name>Taygetis rectifascia</tp:taxon-name></italic> can be distinguished from <italic><tp:taxon-name>Taygetis fulginia</tp:taxon-name></italic> and other species of the genus by the following combination of characters: forewing pointed at the apex; hind wing, with small projections at M<sub>3</sub>, CuA<sub>1</sub> and CuA<sub>2</sub>; dorsal wings brown with thin suffused dark brown bands about 2 mm away from and along the outer margin; ventral hind wing with the proximal border of the submarginal band and post discal line straight and slightly irregular, sometimes forming a creamy white fascia of varying width. The base of the gnathos presents a ventral pointed projection, similar to <italic><tp:taxon-name>Taygetis fulginia</tp:taxon-name></italic> and <italic><tp:taxon-name>Taygetis servius</tp:taxon-name></italic> stat. n. The male genitalia differ from all other species discussed in the present paper by the shape of the valvar end, which is bifid and claw-shaped (presenting large intraspecific variation).</p><fig id="F3" position="float" orientation="portrait"><label>Figure 3.</label><caption><p>Adults of <italic><tp:taxon-name>Taygetis rectifascia</tp:taxon-name></italic>. <bold>A–B</bold> male <bold>A</bold> dorsal view <bold>B</bold> ventral view <bold>C–D</bold> female <bold>C</bold> dorsal view <bold>D</bold> ventral view <bold>E–G</bold> variations in ventral view. Scale bar = 1 cm.</p></caption><graphic xmlns:xlink="http://www.w3.org/1999/xlink" xlink:href="ZooKeys-356-011-g003.jpg" position="float" orientation="portrait" xlink:type="simple"/></fig></tp:treatment-sec><tp:treatment-sec sec-type="Distribution"><title>Distribution</title><p>(<xref ref-type="fig" rid="F8">Fig. 8</xref>). Occurs in southeastern and southern Brazil (Rio de Janeiro, São Paulo, Paraná and Santa Catarina), at elevations from 300 to 1,200 m a.s.l. Based on label data, adults are present all year round.</p></tp:treatment-sec><tp:treatment-sec sec-type="Taxonomic comments"><title>Taxonomic comments.</title><p>Despite its superficial resemblance to <italic><tp:taxon-name>Taygetis fulginia</tp:taxon-name></italic>, this species presents a very distinctive genitalia. <italic><tp:taxon-name>Taygetis rectifascia</tp:taxon-name></italic> presents strong intraspecific variation in the wing pattern, which in the past has motivated the description of several aberrations and forms: <italic><tp:taxon-name>Taygetis rectifascia</tp:taxon-name></italic> ab. <italic>stigma</italic> Weymer, 1907; <italic><tp:taxon-name>Taygetis rectifascia</tp:taxon-name></italic> ab. <italic>latifascia</italic> Weymer, 1907 (all synonyms of <italic><tp:taxon-name>Taygetis rectifascia</tp:taxon-name></italic>) (<xref ref-type="bibr" rid="B38">Warren et al. 2013</xref>). <italic><tp:taxon-name>Taygetis epithyma</tp:taxon-name></italic> Forster, 1964 is a <italic>nomem nudum</italic>. The genitalia of these different phenotypes are alike the genitalia of typical <italic><tp:taxon-name>Taygetis rectifascia</tp:taxon-name></italic>.</p></tp:treatment-sec><tp:treatment-sec><!--Section generated to contain objects referenced in tp:taxon-treatment.--><fig id="F6" position="float" orientation="portrait"><label>Figure 6.</label><caption><p>Male genitalia of <italic><tp:taxon-name>Taygetis</tp:taxon-name></italic>. <bold>A–E</bold> <italic><tp:taxon-name>Taygetis drogoni</tp:taxon-name></italic> sp. n. <bold>A</bold> lateral view <bold>B–C</bold> aedeagus: <bold>B</bold> ventral <bold>C</bold> lateral <bold>D</bold> dorsal view <bold>E</bold> ventral view <bold>F–J</bold> <italic><tp:taxon-name>Taygetis ypthima</tp:taxon-name></italic> <bold>F</bold> lateral view <bold>G–H</bold> aedeagus: <bold>G</bold> ventral <bold>H</bold> lateral <bold>I</bold> dorsal view <bold>J</bold> ventral view <bold>K–O</bold> <italic><tp:taxon-name>Taygetis rectifascia</tp:taxon-name></italic> <bold>K</bold> lateral view <bold>L–M</bold> aedeagus: <bold>L</bold> ventral <bold>M</bold> lateral <bold>N</bold> dorsal view <bold>O</bold> ventral view <bold>P–T</bold> <italic><tp:taxon-name>Taygetis servius</tp:taxon-name></italic> stat. n. <bold>P</bold> lateral view <bold>Q–R</bold> aedeagus: <bold>Q</bold> ventral <bold>R</bold> lateral <bold>S</bold> dorsal view <bold>T</bold> ventral view <bold>U–Y</bold> <italic><tp:taxon-name>Taygetis fulginia</tp:taxon-name></italic> <bold>U</bold> lateral view <bold>V–W</bold> aedeagus: <bold>V</bold> ventral <bold>W</bold> lateral <bold>X</bold> dorsal view <bold>Y</bold> ventral view. Abbreviations: <bold>aa</bold> appendix angular; <bold>gn</bold> gnathos; <bold>sa</bold> saccus; <bold>te</bold> tegumen; <bold>un</bold> uncus; <bold>va</bold> valva. Scale bar = 1 mm.</p></caption><graphic xmlns:xlink="http://www.w3.org/1999/xlink" xlink:href="ZooKeys-356-011-g006.jpg" position="float" orientation="portrait" xlink:type="simple"/></fig><fig id="F7" position="float" orientation="portrait"><label>Figure 7.</label><caption><p>Female genitalia of <italic><tp:taxon-name>Taygetis</tp:taxon-name></italic>. <bold>A–B</bold> <italic><tp:taxon-name>Taygetis drogoni</tp:taxon-name></italic> sp. n. <bold>A</bold> lateral view <bold>B</bold> ventral view <bold>C–D</bold> <italic><tp:taxon-name>Taygetis ypthima</tp:taxon-name></italic> <bold>C</bold> lateral view <bold>D</bold> ventral view <bold>E–F</bold> <italic><tp:taxon-name>Taygetis rectifascia</tp:taxon-name></italic> <bold>E</bold> lateral view <bold>F</bold> ventral view <bold>G–H</bold> <italic><tp:taxon-name>Taygetis servius</tp:taxon-name></italic> stat. n. <bold>G</bold> lateral view <bold>H</bold> ventral view <bold>I–J</bold> <italic><tp:taxon-name>Taygetis fulginia</tp:taxon-name></italic> <bold>I</bold> lateral view <bold>J</bold> ventral view. Abbreviations: <bold>bu</bold> corpus bursae; <bold>pa</bold> papilla analis; <bold>si</bold> signa; <bold>st</bold> sterigma. Scale bar = 1 mm.</p></caption><graphic xmlns:xlink="http://www.w3.org/1999/xlink" xlink:href="ZooKeys-356-011-g007.jpg" position="float" orientation="portrait" xlink:type="simple"/></fig><fig id="F8" position="float" orientation="portrait"><label>Figure 8.</label><caption><p>Geographical distribution of the species in the “<italic><tp:taxon-name>Taygetis ypthima</tp:taxon-name></italic> species group”.</p></caption><graphic xmlns:xlink="http://www.w3.org/1999/xlink" xlink:href="ZooKeys-356-011-g008.jpg" position="float" orientation="portrait" xlink:type="simple"/></fig></tp:treatment-sec><ref-list><ref id="B38"><mixed-citation xmlns:xlink="http://www.w3.org/1999/xlink" xlink:type="simple"><person-group><name name-style="western"><surname>Warren</surname><given-names>AD</given-names></name><name name-style="western"><surname>Davis</surname><given-names>KJ</given-names></name><name name-style="western"><surname>Stangeland</surname><given-names>EM</given-names></name><name name-style="western"><surname>Pelham</surname><given-names>JP</given-names></name><name name-style="western"><surname>Grishin</surname><given-names>NV</given-names></name></person-group> (<year>2013</year>) <source>Illustrated Lists of American Butterflies.</source><ext-link ext-link-type="uri" xlink:href="http://www.butterfliesofamerica.com" xlink:type="simple">http://www.butterfliesofamerica.com</ext-link></mixed-citation></ref></ref-list></tp:taxon-treatment>
