# Supplementary material for: The “Taygetis ypthima species group” (Lepidoptera, Nymphalidae, Satyrinae): taxonomy, variation and description of a new species
Source: Zookeys. 2013 Nov 27;(356):11–29. doi: 10.3897/zookeys.356.6481 (PMC3867108; doi:10.3897/zookeys.356.6481)
Supplement: XML Treatment for Taygetis servius [file zookeys.356.6481-treatment4.xml]

<!DOCTYPE tp:taxon-treatment
  PUBLIC "-//TaxonX//DTD Taxonomic Treatment Publishing DTD v0 20100105//EN" "tax-treatment-NSO.dtd">
<tp:taxon-treatment xmlns:tp="http://www.plazi.org/taxpub"><tp:treatment-meta><mixed-citation publication-type="journal"><person-group><name><surname>Siewert</surname><given-names>Ricardo Russo</given-names></name><name><surname>Zacca</surname><given-names>Thamara</given-names></name><name><surname>Dias</surname><given-names>Fernando Maia Silva</given-names></name><name><surname>Freitas</surname><given-names>André Victor Lucci</given-names></name><name><surname>Mielke</surname><given-names>Olaf Hermann Hendrik</given-names></name><name><surname>Casagrande</surname><given-names>Mirna Martins</given-names></name></person-group><article-title>The “<italic>Taygetis ypthima</italic> species group” (Lepidoptera, Nymphalidae, Satyrinae): taxonomy, variation and description of a new species</article-title><source>Zookeys</source><day>27</day><month>11</month><year>2013</year><volume>2013</volume><issue>356</issue><fpage>11</fpage><lpage>29</lpage><pub-id pub-id-type="doi">10.3897/zookeys.356.6481</pub-id></mixed-citation></tp:treatment-meta><tp:nomenclature><tp:taxon-name>
                        <tp:taxon-name-part taxon-name-part-type="genus">Taygetis</tp:taxon-name-part>
                        <tp:taxon-name-part taxon-name-part-type="species">servius</tp:taxon-name-part>
                    </tp:taxon-name><tp:taxon-authority>Weymer, 1910</tp:taxon-authority><tp:taxon-status xmlns:xlink="http://www.w3.org/1999/xlink" xlink:type="simple">stat. n.</tp:taxon-status><xref ref-type="fig" rid="F4">Figs 4A–D</xref><xref ref-type="fig" rid="F6">, 6P-T</xref><xref ref-type="fig" rid="F7">; 7G–H</xref></tp:nomenclature><tp:treatment-sec sec-type="Examined material"><title>Examined material.</title><p>BRAZIL – <italic>Bahia</italic>: <bold>Jitaúna</bold> – 26-III-1969, 2 males and 2 females, Ebert leg., ex-coll. Ebert, DZ 26.424, DZ 27.440, DZ 27.396, DZ 27. 386 (DZUP). <italic>Espírito Santo</italic>: <bold>Baixo Guandú</bold> – 10-IV-1970, 1 male, Elias leg.,  DZ 26.806 (DZUP).</p></tp:treatment-sec><tp:treatment-sec sec-type="Diagnosis"><title>Diagnosis.</title><p><italic><tp:taxon-name>Taygetis servius</tp:taxon-name></italic> stat. n. can be distinguished from <italic><tp:taxon-name>Taygetis fulginia</tp:taxon-name></italic> stat. r. and <italic><tp:taxon-name>Taygetis rectifascia</tp:taxon-name></italic> by the following characters: forewing rounded at the apex; dorsal wings light brown without any suffused dark brown bands along the outer margin; ventral hind wing with the proximal border of the submarginal band and post discal line straight and regular, forming a 2 mm wide creamy white fascia. The base of the gnathos presents a pointed ventral projection, as in <italic><tp:taxon-name>Taygetis rectifascia</tp:taxon-name></italic> and <italic><tp:taxon-name>Taygetis fulginia</tp:taxon-name></italic>, but differs from <italic><tp:taxon-name>Taygetis rectifascia</tp:taxon-name></italic> by the absence of the claw-shaped bifid valva apex, and from <italic><tp:taxon-name>Taygetis fulginia</tp:taxon-name></italic> by its stouter valva, with a shorter but wider distal projection of the valva. In additional, <italic><tp:taxon-name>Taygetis servius</tp:taxon-name></italic> is considerably smaller than the other species treated in the present paper.</p><fig id="F4" position="float" orientation="portrait"><label>Figure 4.</label><caption><p>Adults of <italic><tp:taxon-name>Taygetis servius</tp:taxon-name></italic> stat. n. <bold>A–B</bold> male <bold>A</bold> dorsal view <bold>B</bold> ventral view <bold>C–D</bold> female <bold>C</bold> dorsal view <bold>D</bold> ventral view. Scale bar = 1 cm.</p></caption><graphic xmlns:xlink="http://www.w3.org/1999/xlink" xlink:href="ZooKeys-356-011-g004.jpg" position="float" orientation="portrait" xlink:type="simple"/></fig></tp:treatment-sec><tp:treatment-sec sec-type="Distribution"><title>Distribution</title><p>(<xref ref-type="fig" rid="F8">Fig. 8</xref>). <italic><tp:taxon-name>Taygetis servius</tp:taxon-name></italic> is known from Baixo Guandú (Espírito Santo), and from Jitaúna (Bahia). It should also be present in Minas Gerais (see below).</p></tp:treatment-sec><tp:treatment-sec sec-type="Taxonomic comments"><title>Taxonomic comments.</title><p><italic><tp:taxon-name>Taygetis servius</tp:taxon-name></italic> stat. n. was described from an unknown number of specimens from Minas Gerais, Brazil, as a form of <italic><tp:taxon-name>Taygetis rectifascia</tp:taxon-name></italic> (Weymer, 1910: 187). Although clearly recognized as such, the illustration of <italic><tp:taxon-name>Taygetis servius</tp:taxon-name></italic> (Weymer, 1910: pl. 46, fig. c [3]) is placed in another plate, separated from the rest of the illustrations of <italic><tp:taxon-name>Taygetis rectifascia</tp:taxon-name></italic> and its forms (Weymer 1910: pl. 45, fig. a [1-2]). The description and the illustration matches exactly a series of five specimens from the states of Espírito Santo and Bahia, Brazil, deposited at the DZUP. Wing shape and pattern, also acknowledged by Weymer, and examination of the genitalia confirms it as a distinct species. The type specimen (or specimens) of <italic><tp:taxon-name>Taygetis servius</tp:taxon-name></italic> is missing, however, type specimens of other species of <italic><tp:taxon-name>Taygetis</tp:taxon-name></italic> described by Weymer in the same fascicle of Die Gross-Schmetterlinge der Erde are housed at the SMT and ZSM collections (i.e. <italic><tp:taxon-name>Taygetis mermeria</tp:taxon-name></italic> f. <italic>crameri</italic> (Weymer, 1910), at SMT, and <italic><tp:taxon-name>Taygetina banghaasi</tp:taxon-name></italic> (Weymer, 1910), at ZSM). However, previous and recent searches for type specimens carried out by G. Lamas, O.H.H. Mielke and the curators of the above cited collections did not produce any specimens (<xref ref-type="bibr" rid="B25">Nekrutenko 2001</xref>).</p></tp:treatment-sec><tp:treatment-sec><!--Section generated to contain objects referenced in tp:taxon-treatment.--><fig id="F6" position="float" orientation="portrait"><label>Figure 6.</label><caption><p>Male genitalia of <italic><tp:taxon-name>Taygetis</tp:taxon-name></italic>. <bold>A–E</bold> <italic><tp:taxon-name>Taygetis drogoni</tp:taxon-name></italic> sp. n. <bold>A</bold> lateral view <bold>B–C</bold> aedeagus: <bold>B</bold> ventral <bold>C</bold> lateral <bold>D</bold> dorsal view <bold>E</bold> ventral view <bold>F–J</bold> <italic><tp:taxon-name>Taygetis ypthima</tp:taxon-name></italic> <bold>F</bold> lateral view <bold>G–H</bold> aedeagus: <bold>G</bold> ventral <bold>H</bold> lateral <bold>I</bold> dorsal view <bold>J</bold> ventral view <bold>K–O</bold> <italic><tp:taxon-name>Taygetis rectifascia</tp:taxon-name></italic> <bold>K</bold> lateral view <bold>L–M</bold> aedeagus: <bold>L</bold> ventral <bold>M</bold> lateral <bold>N</bold> dorsal view <bold>O</bold> ventral view <bold>P–T</bold> <italic><tp:taxon-name>Taygetis servius</tp:taxon-name></italic> stat. n. <bold>P</bold> lateral view <bold>Q–R</bold> aedeagus: <bold>Q</bold> ventral <bold>R</bold> lateral <bold>S</bold> dorsal view <bold>T</bold> ventral view <bold>U–Y</bold> <italic><tp:taxon-name>Taygetis fulginia</tp:taxon-name></italic> <bold>U</bold> lateral view <bold>V–W</bold> aedeagus: <bold>V</bold> ventral <bold>W</bold> lateral <bold>X</bold> dorsal view <bold>Y</bold> ventral view. Abbreviations: <bold>aa</bold> appendix angular; <bold>gn</bold> gnathos; <bold>sa</bold> saccus; <bold>te</bold> tegumen; <bold>un</bold> uncus; <bold>va</bold> valva. Scale bar = 1 mm.</p></caption><graphic xmlns:xlink="http://www.w3.org/1999/xlink" xlink:href="ZooKeys-356-011-g006.jpg" position="float" orientation="portrait" xlink:type="simple"/></fig><fig id="F7" position="float" orientation="portrait"><label>Figure 7.</label><caption><p>Female genitalia of <italic><tp:taxon-name>Taygetis</tp:taxon-name></italic>. <bold>A–B</bold> <italic><tp:taxon-name>Taygetis drogoni</tp:taxon-name></italic> sp. n. <bold>A</bold> lateral view <bold>B</bold> ventral view <bold>C–D</bold> <italic><tp:taxon-name>Taygetis ypthima</tp:taxon-name></italic> <bold>C</bold> lateral view <bold>D</bold> ventral view <bold>E–F</bold> <italic><tp:taxon-name>Taygetis rectifascia</tp:taxon-name></italic> <bold>E</bold> lateral view <bold>F</bold> ventral view <bold>G–H</bold> <italic><tp:taxon-name>Taygetis servius</tp:taxon-name></italic> stat. n. <bold>G</bold> lateral view <bold>H</bold> ventral view <bold>I–J</bold> <italic><tp:taxon-name>Taygetis fulginia</tp:taxon-name></italic> <bold>I</bold> lateral view <bold>J</bold> ventral view. Abbreviations: <bold>bu</bold> corpus bursae; <bold>pa</bold> papilla analis; <bold>si</bold> signa; <bold>st</bold> sterigma. Scale bar = 1 mm.</p></caption><graphic xmlns:xlink="http://www.w3.org/1999/xlink" xlink:href="ZooKeys-356-011-g007.jpg" position="float" orientation="portrait" xlink:type="simple"/></fig><fig id="F8" position="float" orientation="portrait"><label>Figure 8.</label><caption><p>Geographical distribution of the species in the “<italic><tp:taxon-name>Taygetis ypthima</tp:taxon-name></italic> species group”.</p></caption><graphic xmlns:xlink="http://www.w3.org/1999/xlink" xlink:href="ZooKeys-356-011-g008.jpg" position="float" orientation="portrait" xlink:type="simple"/></fig></tp:treatment-sec><ref-list><ref id="B25"><mixed-citation xmlns:xlink="http://www.w3.org/1999/xlink" xlink:type="simple"><person-group><name name-style="western"><surname>Nekrutenko</surname><given-names>YP</given-names></name></person-group> (<year>2001</year>) <article-title>A catalogue of the type specimens of Nymphalidae deposited in the collection of the Staatliches Museum für Tierkunde Dresden (Insecta: Lepidoptera: Rhopalocera).</article-title><source>Entomologische Abhandlungen Museum für Tierkunde Dresden</source><volume>59</volume>: <fpage>325</fpage>-<lpage>403</lpage>.</mixed-citation></ref></ref-list></tp:taxon-treatment>
