# Supplementary material for: The “Taygetis ypthima species group” (Lepidoptera, Nymphalidae, Satyrinae): taxonomy, variation and description of a new species
Source: Zookeys. 2013 Nov 27;(356):11–29. doi: 10.3897/zookeys.356.6481 (PMC3867108; doi:10.3897/zookeys.356.6481)
Supplement: XML Treatment for Taygetis fulginia [file zookeys.356.6481-treatment5.xml]

<!DOCTYPE tp:taxon-treatment
  PUBLIC "-//TaxonX//DTD Taxonomic Treatment Publishing DTD v0 20100105//EN" "tax-treatment-NSO.dtd">
<tp:taxon-treatment xmlns:tp="http://www.plazi.org/taxpub"><tp:treatment-meta><mixed-citation publication-type="journal"><person-group><name><surname>Siewert</surname><given-names>Ricardo Russo</given-names></name><name><surname>Zacca</surname><given-names>Thamara</given-names></name><name><surname>Dias</surname><given-names>Fernando Maia Silva</given-names></name><name><surname>Freitas</surname><given-names>André Victor Lucci</given-names></name><name><surname>Mielke</surname><given-names>Olaf Hermann Hendrik</given-names></name><name><surname>Casagrande</surname><given-names>Mirna Martins</given-names></name></person-group><article-title>The “<italic>Taygetis ypthima</italic> species group” (Lepidoptera, Nymphalidae, Satyrinae): taxonomy, variation and description of a new species</article-title><source>Zookeys</source><day>27</day><month>11</month><year>2013</year><volume>2013</volume><issue>356</issue><fpage>11</fpage><lpage>29</lpage><pub-id pub-id-type="doi">10.3897/zookeys.356.6481</pub-id></mixed-citation></tp:treatment-meta><tp:nomenclature><tp:taxon-name>
                        <tp:taxon-name-part taxon-name-part-type="genus">Taygetis</tp:taxon-name-part>
                        <tp:taxon-name-part taxon-name-part-type="species">fulginia</tp:taxon-name-part>
                    </tp:taxon-name><tp:taxon-authority>d’Almeida, 1922</tp:taxon-authority><tp:taxon-status xmlns:xlink="http://www.w3.org/1999/xlink" xlink:type="simple">stat. r.</tp:taxon-status><xref ref-type="fig" rid="F5">Figs 5A–D</xref><xref ref-type="fig" rid="F6">; 6U–Y</xref><xref ref-type="fig" rid="F7">; 7I, J</xref></tp:nomenclature><tp:treatment-sec sec-type="Type material"><title>Type material.</title><p>Holotype male with the following labels: /HOLOTYPUS/ <italic><tp:taxon-name>Taygetis fulginia</tp:taxon-name></italic> d’Almeida, 1922 /M(#)/ 30-X-1921 Parada Caramujos, E. F. C. B. [Estação de Ferro Central do Brasil] [Japeri] [<named-content xmlns:xlink="http://www.w3.org/1999/xlink" content-type="dwc:verbatimCoordinates" xlink:type="simple">22°38'34"S, 43°39'10"W</named-content>] Estado do Rio [de Janeiro] Ferreira d’Almeida leg. /N°5163/ DZ 27.378/ (DZUP).</p></tp:treatment-sec><tp:treatment-sec sec-type="Additional examined material"><title>Additional examined material.</title><p>BRAZIL – <italic>Minas Gerais</italic>: <bold>Marliéria</bold> – Parque Estadual do Rio Doce, 250 m, 14-V-1974, 2 males, Ebert leg., ex-coll. Ebert, DZ 26.418, DZ 27.524 (DZUP); 17-V-1974, 1 male, Ebert leg.,  ex-coll. Ebert,DZ 26.821 (DZUP). <italic>Rio de Janeiro</italic>: <bold>Rio de Janeiro</bold> – Horto Florestal – 01-VIII-1932, 1 female, Gagarin leg.,  ex-coll. Gagarin,DZ 27.416 (DZUP). <italic>São Paulo</italic>: <bold>Ubatuba</bold> – Parque Estadual da Serra do Mar, Núcleo Picinguaba, 0-100m, 30-IX-2001, 1 male, Brown &amp; Freitas leg. DNA voucher BLU 443 (ZUEC-AVLF).</p></tp:treatment-sec><tp:treatment-sec sec-type="Diagnosis"><title>Diagnosis.</title><p><italic><tp:taxon-name>Taygetis fulginia</tp:taxon-name></italic> can be distinguished from <italic><tp:taxon-name>Taygetis ypthima</tp:taxon-name></italic> and other species of the genus by the following characters: in size it is slightly smaller, the forewing is only slightly pointed at the apex, the hind wing has smaller projections at M<sub>3</sub>, CuA<sub>1</sub> and CuA<sub>2</sub>, similar to <italic><tp:taxon-name>Taygetis servius</tp:taxon-name></italic> stat. n., the dorsal wings lack suffused dark brown bands along the outer margin. The base of the gnathos presents a ventral pointed projection, as in <italic><tp:taxon-name>Taygetis rectifascia</tp:taxon-name></italic> and <italic><tp:taxon-name>Taygetis servius</tp:taxon-name></italic> stat. n., but <italic><tp:taxon-name>Taygetis fulginia</tp:taxon-name></italic> differs from the former by the absence of a developed dorsal projection on the valva, and from the latter by the longer and thinner distal projection of the valva, which is also longer and with a dorsally protruding area in <italic><tp:taxon-name>Taygetis fulginia</tp:taxon-name></italic>.</p><fig id="F5" position="float" orientation="portrait"><label>Figure 5.</label><caption><p>Adults of <italic><tp:taxon-name>Taygetis fulginia</tp:taxon-name></italic> stat. r. <bold>A–B</bold> male <bold>A</bold> dorsal view <bold>B</bold> ventral view <bold>C–D</bold> female <bold>C</bold> dorsal view <bold>D</bold> ventral view. Scale bar = 1 cm.</p></caption><graphic xmlns:xlink="http://www.w3.org/1999/xlink" xlink:href="ZooKeys-356-011-g005.jpg" position="float" orientation="portrait" xlink:type="simple"/></fig></tp:treatment-sec><tp:treatment-sec sec-type="Distribution"><title>Distribution</title><p>(<xref ref-type="fig" rid="F8">Fig. 8</xref>). This species occurs in southeastern Brazil (Minas Gerais, Rio de Janeiro and São Paulo), from sea level to 250m.</p></tp:treatment-sec><tp:treatment-sec sec-type="Taxonomic comments"><title>Taxonomic comments.</title><p>The description of <italic><tp:taxon-name>Taygetis fulginia</tp:taxon-name></italic> was based on a single specimen in the D’Almeida collection, now deposited at DZUP (see above). This species was previously considered a synonym of <italic><tp:taxon-name>Taygetis ypthima</tp:taxon-name></italic>, but the morphological study confirms its specific status and indicates closer relationship with <italic><tp:taxon-name>Taygetis rectifascia</tp:taxon-name></italic> and <italic><tp:taxon-name>Taygetis servius</tp:taxon-name></italic> stat. n.</p></tp:treatment-sec><tp:treatment-sec><!--Section generated to contain objects referenced in tp:taxon-treatment.--><fig id="F6" position="float" orientation="portrait"><label>Figure 6.</label><caption><p>Male genitalia of <italic><tp:taxon-name>Taygetis</tp:taxon-name></italic>. <bold>A–E</bold> <italic><tp:taxon-name>Taygetis drogoni</tp:taxon-name></italic> sp. n. <bold>A</bold> lateral view <bold>B–C</bold> aedeagus: <bold>B</bold> ventral <bold>C</bold> lateral <bold>D</bold> dorsal view <bold>E</bold> ventral view <bold>F–J</bold> <italic><tp:taxon-name>Taygetis ypthima</tp:taxon-name></italic> <bold>F</bold> lateral view <bold>G–H</bold> aedeagus: <bold>G</bold> ventral <bold>H</bold> lateral <bold>I</bold> dorsal view <bold>J</bold> ventral view <bold>K–O</bold> <italic><tp:taxon-name>Taygetis rectifascia</tp:taxon-name></italic> <bold>K</bold> lateral view <bold>L–M</bold> aedeagus: <bold>L</bold> ventral <bold>M</bold> lateral <bold>N</bold> dorsal view <bold>O</bold> ventral view <bold>P–T</bold> <italic><tp:taxon-name>Taygetis servius</tp:taxon-name></italic> stat. n. <bold>P</bold> lateral view <bold>Q–R</bold> aedeagus: <bold>Q</bold> ventral <bold>R</bold> lateral <bold>S</bold> dorsal view <bold>T</bold> ventral view <bold>U–Y</bold> <italic><tp:taxon-name>Taygetis fulginia</tp:taxon-name></italic> <bold>U</bold> lateral view <bold>V–W</bold> aedeagus: <bold>V</bold> ventral <bold>W</bold> lateral <bold>X</bold> dorsal view <bold>Y</bold> ventral view. Abbreviations: <bold>aa</bold> appendix angular; <bold>gn</bold> gnathos; <bold>sa</bold> saccus; <bold>te</bold> tegumen; <bold>un</bold> uncus; <bold>va</bold> valva. Scale bar = 1 mm.</p></caption><graphic xmlns:xlink="http://www.w3.org/1999/xlink" xlink:href="ZooKeys-356-011-g006.jpg" position="float" orientation="portrait" xlink:type="simple"/></fig><fig id="F7" position="float" orientation="portrait"><label>Figure 7.</label><caption><p>Female genitalia of <italic><tp:taxon-name>Taygetis</tp:taxon-name></italic>. <bold>A–B</bold> <italic><tp:taxon-name>Taygetis drogoni</tp:taxon-name></italic> sp. n. <bold>A</bold> lateral view <bold>B</bold> ventral view <bold>C–D</bold> <italic><tp:taxon-name>Taygetis ypthima</tp:taxon-name></italic> <bold>C</bold> lateral view <bold>D</bold> ventral view <bold>E–F</bold> <italic><tp:taxon-name>Taygetis rectifascia</tp:taxon-name></italic> <bold>E</bold> lateral view <bold>F</bold> ventral view <bold>G–H</bold> <italic><tp:taxon-name>Taygetis servius</tp:taxon-name></italic> stat. n. <bold>G</bold> lateral view <bold>H</bold> ventral view <bold>I–J</bold> <italic><tp:taxon-name>Taygetis fulginia</tp:taxon-name></italic> <bold>I</bold> lateral view <bold>J</bold> ventral view. Abbreviations: <bold>bu</bold> corpus bursae; <bold>pa</bold> papilla analis; <bold>si</bold> signa; <bold>st</bold> sterigma. Scale bar = 1 mm.</p></caption><graphic xmlns:xlink="http://www.w3.org/1999/xlink" xlink:href="ZooKeys-356-011-g007.jpg" position="float" orientation="portrait" xlink:type="simple"/></fig><fig id="F8" position="float" orientation="portrait"><label>Figure 8.</label><caption><p>Geographical distribution of the species in the “<italic><tp:taxon-name>Taygetis ypthima</tp:taxon-name></italic> species group”.</p></caption><graphic xmlns:xlink="http://www.w3.org/1999/xlink" xlink:href="ZooKeys-356-011-g008.jpg" position="float" orientation="portrait" xlink:type="simple"/></fig></tp:treatment-sec></tp:taxon-treatment>
